# Supplementary material for: Prognostic Significance of Pseudotime from Texture Parameters of FDG PET/CT in Locally Advanced Non-Small-Cell Lung Cancer with Tri-Modality Therapy
Source: Cancers (Basel). 2022 Aug 5;14(15):3809. doi: 10.3390/cancers14153809 (PMC9367384; doi:10.3390/cancers14153809)
Supplement: Supplementary file 1 [file cancers-14-03809-s001.zip]

Archive with 1 entries (1 files):
- cancers-1803677-supplementary.xlsx
