# Supplementary material for: Prognostic Significance of Pseudotime from Texture Parameters of FDG PET/CT in Locally Advanced Non-Small-Cell Lung Cancer with Tri-Modality Therapy
Source: Cancers (Basel). 2022 Aug 5;14(15):3809. doi: 10.3390/cancers14153809 (PMC9367384; doi:10.3390/cancers14153809)
Supplement: Supplementary file 1 [file cancers-14-03809-s001.zip › cancers-1803677-supplementary.xlsx]

## Sheet: Sheet1
Supplementary Table S1.
Parameters	corr	p	FDR
Short run emphasis	-0.913553563340361	1.25525006071219e-119	6.40178e-118
Long run emphasis	0.837558376257753	5.21089704465213e-81	2.65756e-79
Voxel-alignment intensity variability	0.669323850478794	9.94039117506437e-41	5.0696e-39
Run-length variability	0.724018980253159	1.79124102099226e-50	9.13533e-49
Run percentage	0.54085439182513	2.02990922946449e-24	1.03525e-22
Low-intensity run emphasis	-0.113102334531179	0.0491902681786421	1
High-intesity run emphasis	-0.293403376545083	1.98170522658973e-07	1.01067e-05
Low-intensity short run emphasis	-0.342542200637233	9.11312067376329e-10	4.64769e-08
High-intesity short run emphasis	-0.633888607994762	1.87044839543636e-35	9.53929e-34
Low-intensity long-run emphasis	0.117313090034574	0.0412838637518553	1
High-intensity long-run emphasis	0.11631911943809	0.0430464807220742	1
Coarseness	-0.817058782154603	5.78433844263398e-74	2.95001e-72
Contrast	-0.768314291901621	2.82359617354825e-60	1.44003e-58
Busyness	0.760577123293533	2.06837740034307e-58	1.05487e-56
Complexity	-0.818345064152939	2.22148297692139e-74	1.13296e-72
Strength	-0.710671315228343	6.92185837480623e-48	3.53015e-46
Short zone emphasis	-0.880694403161533	1.09497499529907e-99	5.58437e-98
Large zone emphasis	0.548204300668444	3.61425218263028e-25	1.84327e-23
Intensity size-zone intensity variability	0.800108616163714	8.91886064035061e-69	4.54862e-67
Size-zone variability	0.68696015316154	1.23252099169671e-43	6.28586e-42
Zone percentage	-0.711348352513141	5.15882787368283e-48	2.631e-46
Low-intensity zone emphasis	-0.334012881255996	2.48870167080908e-09	1.26924e-07
High-intensity zone emphasis	-0.293448470845187	1.97280452935167e-07	1.00613e-05
Low-intensity short zone emphasis	-0.42720799353875	7.15041760599212e-15	3.64671e-13
High-intensity short zone emphasis	-0.515291473172444	5.96868613776101e-22	3.04403e-20
Low-intensity large zone emphasis	0.423341137813513	1.32002108290109e-14	6.73211e-13
High-intensity large zone emphasis	0.668287491403694	1.45211872098257e-40	7.40581e-39
Normalized cooccurance second angular moment	0.148720597057264	0.0095282160416015	0.485939
Normalized cooccurance contrast	-0.857959156760061	4.53369716760971e-89	2.31219e-87
Normalized cooccurance entropy	0.166517847820645	0.0036502982897506	0.186165
Normalized cooccurance homogeneity	0.879053761637644	7.51383480285352e-99	3.83206e-97
Normalized cooccurance dissimilarity	-0.891539036548369	1.51756011486502e-105	7.73956e-104
Normalized cooccurance inverse difference moment	0.851630675212577	1.93074929814436e-86	9.84682e-85
Cooccurance correlation	0.701591719773264	3.29240677562907e-46	1.67913e-44
Minimum SUV	-0.149030626678027	0.00937788709211687	0.478272
Maximum SUV	0.480422335470764	6.67503268341937e-19	3.40427e-17
Mean SUV	0.400845660555213	4.01275031616734e-13	2.0465e-11
SUV variance	0.269536461468443	1.92827109589616e-06	9.83418e-05
SUV standardized deviation	0.301506734390713	8.71535776295936e-08	4.44483e-06
SUV skewness	0.0884225548911217	0.12458497780055	1
SUV kurtosis	0.296401910436444	1.46658114469138e-07	7.47956e-06
SUV corrected skewness	0.0850692716587938	0.139581678910237	1
SUV corrected kurtosis	0.136976595419348	0.0170449000873348	0.86929
SUV entropy	-0.217830648090652	0.000132331176369644	0.00674889
Max spectrum	-0.448211438167831	2.22478949605369e-16	1.13464e-14
Black-white symmetry	0.844371160302317	1.42862120835314e-83	7.28597e-82
Small number emphasis	-0.859608182314854	8.91988061474057e-90	4.54914e-88
Large number emphasis	0.711805245585822	4.22847902462083e-48	2.15652e-46
Number nonuniformity	0.738467160118805	1.88595986828137e-53	9.6184e-52
Second moment	0.813397766395124	8.4616530356733e-73	4.31544e-71
Neighboring gray level dependence entropy	-0.878656482579614	1.19283410970096e-98	6.08345e-97
